# Supplementary material for: A chromatin code for alternative splicing involving a putative association between CTCF and HP1α proteins
Source: BMC Biol. 2015 May 2;13:31. doi: 10.1186/s12915-015-0141-5 (PMC4446157; doi:10.1186/s12915-015-0141-5)
Supplement: Additional file 2: — Predicted_events_ENSG. Supplementary data file with the predicted inclusion and skipping events. Events are provided with the coordinates of the three exons that compose the events (hg18), the regulation label (inclusion and skipping) and gene identifiers from ENSEMBL54. [file 12915_2015_141_MOESM2_ESM.xls]

## Sheet: Predicted_skipping_events
chr	exon1_start	exon1_end	exon2_start	exon2_end	exon3_start	exon3_end	strand	ID	ENSG54
chr10	103542648	103542690	103543660	103543745	103547727	103547901	-	TC1001238:skipping	ENSG00000198408
chr10	103548589	103549202	103549989	103550147	103553482	103553766	-	TC1001238:skipping	ENSG00000198408
chr10	111623115	111623175	111625276	111625347	111627538	111627615	-	TC1001273:skipping	ENSG00000108039
chr10	111633815	111633896	111635994	111636089	111637797	111637940	-	TC1001273:skipping	ENSG00000108039
chr10	111635994	111636089	111637797	111637940	111638251	111638343	-	TC1001273:skipping	ENSG00000108039
chr10	111638251	111638343	111641470	111641574	111657439	111657563	-	TC1001273:skipping	ENSG00000108039
chr10	111641470	111641574	111642760	111642823	111657439	111657563	-	TC1001273:skipping	ENSG00000108039
chr10	111642760	111642823	111643764	111643858	111657439	111657563	-	TC1001273:skipping	ENSG00000108039
chr10	111657439	111657563	111664759	111664847	111673150	111673192	-	TC1001273:skipping	ENSG00000108039
chr10	14963505	14963650	14978851	14978982	14981544	14981690	+	TC1000069:skipping	ENSG00000152457
chr10	21867768	21867847	21886556	21886759	21915229	21915283	+	TC1000101:skipping	ENSG00000078403
chr10	21867768	21867847	21900910	21900961	21915229	21915283	+	TC1000101:skipping	ENSG00000078403
chr10	21980608	21980703	21997852	21997987	21999384	21999639	+	TC1000101:skipping	ENSG00000078403
chr10	22010267	22010311	22011160	22011192	22042707	22042858	+	TC1000101:skipping	ENSG00000078403
chr10	27080533	27080718	27084590	27084676	27087997	27088170	-	TC1000833:skipping	ENSG00000136754
chr10	27084590	27084676	27087997	27088170	27094153	27094253	-	TC1000833:skipping	ENSG00000136754
chr10	27152073	27152240	27164250	27164342	27189682	27189798	-	TC1000833:skipping	ENSG00000136754
chr10	27152073	27152240	27168668	27168718	27189682	27189798	-	TC1000833:skipping	ENSG00000136754
chr10	27465211	27465320	27471322	27471420	27474363	27474525	-	TC1000838:skipping	ENSG00000136758
chr10	27465211	27465320	27474363	27474525	27477841	27477975	-	TC1000838:skipping	ENSG00000136758
chr10	27474363	27474525	27476433	27476603	27477841	27477975	-	TC1000838:skipping	ENSG00000136758
chr10	28919655	28919767	28924668	28924976	28937121	28937366	+	TC1000135:skipping	ENSG00000095787
chr10	34730760	34730851	34779251	34779382	34799019	34799197	-	TC1000879:skipping	ENSG00000148498
chr10	49184739	49184870	49186144	49186337	49279661	49279692	+	TC1000228:skipping	ENSG00000107643
chr10	61538594	61538818	61541498	61541530	61543989	61544095	-	TC1001003:skipping	ENSG00000151150
chr10	61568728	61568851	61575732	61575785	61596355	61596417	-	TC1001003:skipping	ENSG00000151150
chr10	61568728	61568851	61596355	61596417	61596588	61596660	-	TC1001003:skipping	ENSG00000151150
chr10	64646973	64647097	64649644	64649749	64694417	64694530	-	TC1001011:skipping	ENSG00000171988
chr10	7880959	7881163	7881741	7881884	7881996	7882056	+	TC1000044:skipping	ENSG00000165629
chr10	7884727	7884823	7888943	7888979	7889628	7889761	+	TC1000044:skipping	ENSG00000165629
chr10	86227311	86227400	86249611	86249695	86263185	86268249	+	TC1000397:skipping	ENSG00000107771
chr10	88588602	88588716	88593143	88593247	88625604	88625756	+	TC1000406:skipping	ENSG00000107779
chr11	14482999	14483370	14485778	14485888	14488994	14489073	-	TC1101221:skipping	ENSG00000129084
chr11	3712997	3713130	3722315	3722455	3731122	3731214	-	TC1101095:skipping	ENSG00000110713
chr1	149078541	149078754	149081524	149081568	149085363	149085407	-	TC0102732:skipping	ENSG00000143437
chr1	149256912	149257004	149264615	149264773	149266333	149266427	+	TC0101023:skipping	ENSG00000143363
chr1	149463348	149463379	149463471	149463506	149466420	149466500	+	TC0101030:skipping	ENSG00000143398
chr1	151877442	151877548	151881346	151881529	151884164	151884570	+	TC0101083:skipping	ENSG00000160679
chr1	151881346	151881529	151882327	151882464	151884164	151884570	+	TC0101083:skipping	ENSG00000160679
chr1	152453557	152453674	152458936	152459037	152459519	152459633	-	TC0102811:skipping	ENSG00000143612
chr1	153964023	153964153	153965457	153965537	153965623	153965781	+	TC0101129:skipping	ENSG00000132676
chr1	153967771	153967830	153968359	153968448	153973361	153973478	+	TC0101129:skipping	ENSG00000132676
chr1	155187989	155188115	155191308	155191337	155192119	155192215	-	TC0102869:skipping	ENSG00000132694
chr1	155206414	155206459	155208113	155208232	155213399	155213470	-	TC0102869:skipping	ENSG00000132694
chr1	15725939	15726040	15728170	15728354	15733319	15733385	+	TC0100166:skipping	ENSG00000116138
chr11	57335447	57335534	57338359	57338421	57339442	57339548	+	TC1100399:skipping	ENSG00000198561
chr1	160002738	160002856	160014658	160014734	160018326	160018413	+	TC0101226:skipping	ENSG00000118217
chr1	174370769	174370845	174372247	174372306	174384765	174384833	-	TC0103025:skipping	ENSG00000143207
chr11	75842006	75842080	75843441	75843482	75846875	75846939	+	TC1100682:skipping	ENSG00000158636
chr1	178088390	178088569	178101194	178101612	178112997	178113131	-	TC0103037:skipping	ENSG00000169905
chr1	181708325	181708407	181748595	181748626	181751632	181751749	+	TC0101350:skipping	ENSG00000116698
chr1	181781724	181782095	181782861	181783010	181784966	181785046	+	TC0101350:skipping	ENSG00000116698
chr1	202778535	202778695	202780286	202780435	202782548	202782628	+	TC0101442:skipping	ENSG00000198625
chr1	205992080	205992277	205996982	205997170	205997508	205997610	+	TC0101477:skipping	ENSG00000117335
chr1	206006981	206007163	206007575	206007619	206007747	206007791	+	TC0101477:skipping	ENSG00000117335
chr1	206006981	206007163	206007747	206007791	206010289	206010330	+	TC0101477:skipping	ENSG00000117335
chr1	206006981	206007163	206007747	206007791	206023260	206023298	+	TC0101477:skipping	ENSG00000117335
chr1	206006981	206007163	206010289	206010330	206023260	206023298	+	TC0101477:skipping	ENSG00000117335
chr1	206007747	206007791	206010289	206010330	206023260	206023298	+	TC0101477:skipping	ENSG00000117335
chr1	206025624	206025650	206030221	206030313	206033487	206033576	+	TC0101477:skipping	ENSG00000117335
chr12	105874990	105875057	105877196	105877293	105885019	105885088	+	TC1200665:skipping	ENSG00000151135
chr12	105877196	105877293	105885019	105885088	105889013	105891889	+	TC1200665:skipping	ENSG00000151135
chr12	1089619	1089774	1091642	1091725	1095293	1095460	+	TC1200008:skipping	ENSG00000082805
chr12	110374638	110375027	110375864	110376032	110378216	110378443	-	TC1201571:skipping	ENSG00000204842
chr12	110375864	110376032	110377232	110377306	110378216	110378443	-	TC1201571:skipping	ENSG00000204842
chr12	110379401	110379546	110386849	110386902	110392295	110392427	-	TC1201571:skipping	ENSG00000204842
chr12	1216196	1216331	1242461	1242592	1269279	1269439	+	TC1200008:skipping	ENSG00000082805
chr12	122273538	122273627	122277963	122278072	122280761	122281022	-	TC1201656:skipping	ENSG00000051825
chr12	1387576	1387674	1389816	1389880	1423989	1424177	+	TC1200008:skipping	ENSG00000082805
chr1	218299651	218299756	218302722	218302919	218307267	218307358	-	TC0103241:skipping	ENSG00000162813
chr1	218313932	218314036	218319692	218319819	218329651	218329757	-	TC0103241:skipping	ENSG00000162813
chr1	222655275	222655394	222656329	222656434	222658755	222658895	-	TC0103275:skipping	ENSG00000162923
chr1	222665752	222665890	222667578	222667660	222672585	222672741	-	TC0103275:skipping	ENSG00000162923
chr12	27698922	27699014	27699343	27699435	27700816	27700930	+	TC1200215:skipping	ENSG00000110841
chr12	27717967	27718027	27718392	27718421	27720628	27720799	+	TC1200215:skipping	ENSG00000110841
chr12	27726815	27726903	27731585	27731707	27732498	27732623	+	TC1200215:skipping	ENSG00000110841
chr1	24845745	24845867	24846157	24846286	24847937	24848107	+	TC0100267:skipping	ENSG00000133226
chr12	49728421	49728528	49729084	49729235	49735885	49736037	+	TC1200338:skipping	ENSG00000050426
chr12	49728421	49728528	49729084	49729235	49736400	49736552	+	TC1200338:skipping	ENSG00000050426
chr12	52142544	52142618	52144811	52144903	52147272	52147344	+	TC1200373:skipping	ENSG00000197111
chr12	52142544	52142618	52145983	52146024	52147272	52147344	+	TC1200373:skipping	ENSG00000197111
chr12	55963874	55964106	55969059	55969090	55975449	55975557	-	TC1201319:skipping	ENSG00000179912
chr12	55969059	55969090	55972622	55972699	55975449	55975557	-	TC1201319:skipping	ENSG00000179912
chr12	841510	841697	850692	850775	857642	857788	+	TC1200005:skipping	ENSG00000060237
chr12	857642	857788	859000	859458	860148	860426	+	TC1200005:skipping	ENSG00000060237
chr12	94213958	94214165	94216769	94216850	94218072	94219075	+	TC1200595:skipping	ENSG00000028203
chr1	31199148	31199415	31210108	31210344	31211416	31211631	-	TC0102061:skipping	ENSG00000134644
chr1	31226746	31226839	31251287	31251465	31252428	31252533	-	TC0102061:skipping	ENSG00000134644
chr13	36472932	36472959	36473886	36473938	36474410	36474446	+	TC1300089:skipping	ENSG00000120699
chr13	36484329	36484434	36489382	36489465	36491479	36491534	-	TC1300404:skipping	ENSG00000102710
chr1	36462634	36462693	36463159	36463290	36497570	36497672	+	TC0100396:skipping	ENSG00000054118
chr1	37734073	37734106	37734735	37734792	37739992	37740184	-	TC0102124:skipping	ENSG00000163875
chr1	37734735	37734792	37734895	37734924	37739992	37740184	-	TC0102124:skipping	ENSG00000163875
chr14	101448491	101448563	101453921	101454037	101461231	101463775	+	TC1400592:skipping	ENSG00000078304
chr14	35077310	35078647	35087465	35087495	35088067	35088191	-	TC1400791:skipping	ENSG00000174373
chr14	35839742	35839780	35847049	35847146	35850530	35850682	-	TC1400794:skipping	ENSG00000151332
chr14	50265991	50266191	50267391	50267451	50271984	50272085	-	TC1400849:skipping	ENSG00000100503
chr14	52583090	52583417	52588312	52588395	52590906	52591097	-	TC1400866:skipping	ENSG00000100523
chr14	57948378	57948442	57963525	57963713	57963863	57963971	-	TC1400890:skipping	ENSG00000100575
chr14	57963907	57964108	57964743	57964934	57965834	57965904	+	TC1400266:skipping	ENSG00000100575
chr14	57994944	57995016	57996314	57996541	57997457	57997631	+	TC1400266:skipping	ENSG00000100578
chr1	46925043	46925129	46926612	46926803	46927846	46927950	-	TC0102228:skipping	ENSG00000159658
chr14	70591974	70592032	70593979	70594194	70610015	70610268	+	TC1400337:skipping	ENSG00000100731
chr14	96092265	96092503	96096739	96096801	96098909	96098983	+	TC1400481:skipping	ENSG00000090060
chr15	20572639	20572870	20584719	20584854	20585335	20585447	-	TC1500718:skipping	ENSG00000140157
chr15	20572639	20572870	20584719	20584854	20585562	20585588	-	TC1500718:skipping	ENSG00000140157
chr15	20579242	20579363	20581281	20581407	20584719	20584854	-	TC1500718:skipping	ENSG00000140157
chr15	32307186	32307339	32307922	32308082	32309246	32309642	+	TC1500195:skipping	ENSG00000128463
chr15	39517811	39517921	39532391	39532538	39537162	39537366	+	TC1500254:skipping	ENSG00000137815
chr15	42460296	42460466	42482377	42482544	42492826	42495247	+	TC1500289:skipping	ENSG00000166734
chr15	67519701	67519880	67520161	67520472	67524183	67524434	+	TC1500437:skipping	ENSG00000137807
chr15	70322015	70322094	70328640	70328709	70329415	70329487	-	TC1501083:skipping	ENSG00000137817
chr15	89310887	89311436	89313313	89313354	89313681	89313758	-	TC1501243:skipping	ENSG00000198901
chr15	89328252	89328374	89328927	89329059	89338641	89338808	-	TC1501243:skipping	ENSG00000198901
chr16	19442780	19442911	19443603	19443842	19444542	19444684	+	TC1600228:skipping	ENSG00000103540
chr16	19442780	19442911	19444542	19444684	19446690	19446845	+	TC1600228:skipping	ENSG00000103540
chr16	198078	198188	198601	198664	210649	210747	-	TC1600709:skipping	ENSG00000007392
chr16	69139774	69139846	69142054	69142082	69145850	69146001	+	TC1600566:skipping	ENSG00000189091
chr16	85139571	85139684	85143140	85143253	85145752	85145855	-	TC1601318:skipping	ENSG00000103248
chr17	15930321	15930481	15931211	15931384	15935902	15936097	-	TC1701058:skipping	ENSG00000141027
chr17	23921997	23922108	23922194	23922333	23922608	23922655	-	TC1701168:skipping	ENSG00000087111
chr17	26514330	26514520	26521035	26521141	26532566	26532633	+	TC1700340:skipping	ENSG00000196712
chr17	26600128	26600263	26604082	26604144	26609488	26609646	+	TC1700340:skipping	ENSG00000196712
chr17	27712066	27712099	27712600	27712647	27714046	27714116	+	TC1700353:skipping	ENSG00000010244
chr17	27716462	27716619	27717797	27717889	27718904	27719146	+	TC1700353:skipping	ENSG00000010244
chr17	33011591	33011824	33013341	33013643	33018869	33018980	-	TC1701264:skipping	ENSG00000006114
chr17	3904100	3904238	3906259	3906388	3908037	3908198	-	TC1700929:skipping	ENSG00000074755
chr17	46407131	46407307	46408223	46408261	46409468	46409581	-	TC1701526:skipping	ENSG00000008294
chr17	5324587	5324626	5325340	5325433	5326853	5326926	-	TC1700957:skipping	ENSG00000072849
chr17	59940828	59940938	59943303	59943408	59945901	59946016	+	TC1700691:skipping	ENSG00000141325
chr17	63302134	63302322	63312706	63312894	63318422	63318612	+	TC1700708:skipping	ENSG00000171634
chr18	12469698	12469870	12475958	12475999	12483071	12483200	-	TC1800343:skipping	ENSG00000134278
chr18	12536673	12536903	12578375	12578418	12625061	12625095	-	TC1800343:skipping	ENSG00000134278
chr18	21912038	21912122	21914267	21914385	21921463	21921539	-	TC1800386:skipping	ENSG00000141380
chr18	21912038	21912122	21916325	21916490	21921463	21921539	-	TC1800386:skipping	ENSG00000141380
chr18	21916325	21916490	21918014	21918137	21921463	21921539	-	TC1800386:skipping	ENSG00000141380
chr18	57979346	57979598	57980466	57980542	57981744	57981869	-	TC1800517:skipping	ENSG00000197563
chr18	57980466	57980542	57981744	57981869	58005057	58005206	-	TC1800517:skipping	ENSG00000197563
chr18	75764566	75765171	75794957	75795010	75804317	75804450	-	TC1800560:skipping	ENSG00000122490
chr18	75804317	75804450	75810675	75810826	75811712	75812013	-	TC1800560:skipping	ENSG00000122490
chr18	9551978	9552073	9552920	9553042	9553376	9553548	-	TC1800327:skipping	ENSG00000154845
chr19	40921993	40922367	40923121	40923305	40923765	40923964	-	TC1901417:skipping	ENSG00000126246
chr20	11846982	11847249	11847734	11847824	11848366	11848484	+	TC2000079:skipping	ENSG00000132640
chr20	43478218	43478397	43480906	43481033	43481349	43481449	+	TC2000314:skipping	ENSG00000124155
chr2	111598098	111598187	111618536	111618568	111624092	111624195	+	TC0200576:skipping	ENSG00000153094
chr2	111598098	111598187	111624092	111624195	111638181	111638278	+	TC0200576:skipping	ENSG00000153094
chr2	111624092	111624195	111635467	111635598	111638181	111638278	+	TC0200576:skipping	ENSG00000153094
chr21	33749904	33749961	33750181	33750274	33754590	33754682	-	TC2100312:skipping	ENSG00000142188
chr2	136078846	136079056	136090192	136090233	136090708	136090797	+	TC0200738:skipping	ENSG00000048991
chr2	136078846	136079056	136090708	136090797	136095534	136095648	+	TC0200738:skipping	ENSG00000048991
chr21	37233002	37233164	37240179	37240324	37256206	37256340	-	TC2100332:skipping	ENSG00000159267
chr2	144426810	144426880	144431232	144431376	144444690	144444799	-	TC0201985:skipping	ENSG00000121964
chr2	144426810	144426880	144444690	144444799	144481219	144481572	-	TC0201985:skipping	ENSG00000121964
chr2	144444690	144444799	144481219	144481572	144615919	144616092	-	TC0201985:skipping	ENSG00000121964
chr2	144685552	144685616	144704278	144704359	144709713	144709774	-	TC0201985:skipping	ENSG00000121964
chr2	159097938	159098074	159098196	159098292	159142029	159142141	+	TC0200807:skipping	ENSG00000144283
chr2	159097938	159098074	159142029	159142141	159167828	159167862	+	TC0200807:skipping	ENSG00000144283
chr2	159238641	159238758	159243339	159243412	159245187	159246184	+	TC0200807:skipping	ENSG00000144283
chr2	173135194	173135265	173135715	173135774	173137477	173137661	+	TC0200864:skipping	ENSG00000152256
chr2	173139830	173139907	173141715	173141791	173143700	173143798	+	TC0200864:skipping	ENSG00000152256
chr2	175647479	175647809	175647974	175648061	175653634	175653739	-	TC0202117:skipping	ENSG00000115966
chr2	175653634	175653739	175665517	175665590	175666035	175666241	-	TC0202117:skipping	ENSG00000115966
chr2	175684542	175684628	175686968	175687082	175687664	175687842	-	TC0202117:skipping	ENSG00000115966
chr2	179058614	179058730	179061941	179061987	179063632	179063787	+	TC0200903:skipping	ENSG00000116095
chr2	188866084	188866152	188867172	188867365	188956735	188956764	+	TC0200929:skipping	ENSG00000144366
chr2	201454389	201454456	201455310	201455403	201458666	201458740	-	TC0202214:skipping	ENSG00000115934
chr2	20326435	20326702	20341825	20342061	20346189	20346473	-	TC0201343:skipping	ENSG00000055917
chr2	20381779	20381887	20389503	20389627	20390552	20390620	-	TC0201343:skipping	ENSG00000055917
chr2	203939891	203940012	203949025	203949100	203953176	203953352	+	TC0201026:skipping	ENSG00000138443
chr2	203964014	203964111	203967668	203967814	203968627	203968748	+	TC0201026:skipping	ENSG00000138443
chr2	204034816	204034893	204043207	204043281	204050044	204050124	-	TC0202245:skipping	ENSG00000173166
chr2	204034816	204034893	204043207	204043281	204062552	204062956	-	TC0202245:skipping	ENSG00000173166
chr2	204043207	204043281	204050044	204050124	204062552	204062956	-	TC0202245:skipping	ENSG00000173166
chr2	215938473	215938598	215940831	215940995	215943262	215943395	-	TC0202295:skipping	ENSG00000115414
chr2	215952098	215952285	215953779	215954048	215955180	215955293	-	TC0202295:skipping	ENSG00000115414
chr2	215964600	215964782	215965899	215966171	215967496	215967526	-	TC0202295:skipping	ENSG00000115414
chr2	233270304	233270346	233273539	233273608	233276378	233276443	+	TC0201189:skipping	ENSG00000204120
chr2	233270304	233270346	233276378	233276443	233308109	233308192	+	TC0201189:skipping	ENSG00000204120
chr2	27447640	27447714	27448994	27449111	27449618	27449682	+	TC0200128:skipping	ENSG00000115234
chr2	27450717	27450804	27451060	27451129	27451432	27451524	+	TC0200128:skipping	ENSG00000115234
chr2	66544745	66544856	66592785	66592930	66628579	66628655	+	TC0200301:skipping	ENSG00000143995
chr2	70305190	70305265	70305964	70306029	70308371	70308458	-	TC0201603:skipping	ENSG00000116001
chr2	70308371	70308458	70309695	70309727	70309900	70309954	-	TC0201603:skipping	ENSG00000116001
chr2	9469849	9469985	9471758	9471836	9476206	9476312	-	TC0201298:skipping	ENSG00000119185
chr2	9476206	9476312	9477570	9477680	9480059	9480240	-	TC0201298:skipping	ENSG00000119185
chr2	99153432	99153547	99154238	99154324	99154405	99154541	-	TC0201776:skipping	ENSG00000185414
chr3	101511937	101512076	101513367	101513411	101517633	101517721	+	TC0300442:skipping	ENSG00000036054
chr3	121028238	121028392	121044792	121044890	121064956	121065142	-	TC0301477:skipping	ENSG00000082701
chr3	121064956	121065142	121068127	121068165	121077950	121078045	-	TC0301477:skipping	ENSG00000082701
chr3	125150433	125150669	125157380	125157502	125162681	125162945	-	TC0301503:skipping	ENSG00000175455
chr3	125931990	125932164	125936630	125936783	125939105	125939776	+	TC0300565:skipping	ENSG00000114491
chr3	12917079	12918022	12919273	12919322	12924849	12925025	-	TC0301024:skipping	ENSG00000144711
chr3	135377464	135377573	135379475	135379607	135384536	135384605	-	TC0301583:skipping	ENSG00000163785
chr3	142164659	142164759	142167880	142167966	142172459	142172525	+	TC0300667:skipping	ENSG00000114120
chr3	147277259	147277372	147278339	147278401	147279593	147279734	-	TC0301635:skipping	ENSG00000152952
chr3	153444800	153444919	153499884	153500846	153615420	153615590	+	TC0300720:skipping	ENSG00000152601
chr3	153469411	153469571	153499884	153500846	153615420	153615590	+	TC0300720:skipping	ENSG00000152601
chr3	153615420	153615590	153633196	153633399	153645761	153646018	+	TC0300720:skipping	ENSG00000152601
chr3	153648099	153648252	153656021	153656056	153659750	153659824	+	TC0300720:skipping	ENSG00000152601
chr3	153648099	153648252	153656746	153656840	153659750	153659824	+	TC0300720:skipping	ENSG00000152601
chr3	153656021	153656056	153656746	153656840	153659750	153659824	+	TC0300720:skipping	ENSG00000152601
chr3	15589670	15589753	15591488	15591593	15596421	15596556	-	TC0301042:skipping	ENSG00000131373
chr3	15599388	15599500	15606051	15606123	15608111	15608191	-	TC0301042:skipping	ENSG00000131373
chr3	15603036	15603113	15606051	15606123	15608111	15608191	-	TC0301042:skipping	ENSG00000131373
chr3	15606051	15606123	15608111	15608191	15612895	15612935	-	TC0301042:skipping	ENSG00000131373
chr3	168920544	168920755	168925883	168925955	168935288	168935324	-	TC0301733:skipping	ENSG00000114209
chr3	168920544	168920755	168934696	168934827	168935288	168935324	-	TC0301733:skipping	ENSG00000114209
chr3	173955782	173955858	173955967	173956059	173957467	173957649	+	TC0300799:skipping	ENSG00000114346
chr3	174017175	174017321	174019032	174019298	174020632	174021957	+	TC0300799:skipping	ENSG00000114346
chr3	182113153	182113218	182115134	182115477	182133816	182133868	+	TC0300829:skipping	ENSG00000114416
chr3	182170640	182170840	182175795	182175886	182176604	182177024	+	TC0300829:skipping	ENSG00000114416
chr3	194816157	194816253	194817661	194817768	194818267	194818320	+	TC0300907:skipping	ENSG00000198836
chr3	194817661	194817768	194818267	194818320	194819352	194819419	+	TC0300907:skipping	ENSG00000198836
chr3	195607790	195608134	195614217	195614306	195615777	195615857	-	TC0301867:skipping	ENSG00000133657
chr3	25735808	25736130	25736509	25736686	25745628	25745813	-	TC0301068:skipping	ENSG00000151092
chr3	25745628	25745813	25748814	25748978	25750367	25750477	-	TC0301068:skipping	ENSG00000151092
chr3	27393200	27393340	27395744	27395851	27399648	27399745	-	TC0301072:skipping	ENSG00000033867
chr3	37082719	37082820	37089285	37089377	37091519	37091611	-	TC0301097:skipping	ENSG00000093167
chr3	37100131	37100301	37107962	37108033	37111287	37111403	-	TC0301097:skipping	ENSG00000093167
chr3	37113111	37113155	37137987	37138031	37145558	37145644	-	TC0301097:skipping	ENSG00000093167
chr3	37267890	37267979	37290031	37290096	37298453	37298767	+	TC0300149:skipping	ENSG00000144674
chr3	37298453	37298767	37302509	37302556	37305730	37305786	+	TC0300149:skipping	ENSG00000144674
chr3	41240516	41240576	41240685	41240816	41241021	41241248	+	TC0300189:skipping	ENSG00000168036
chr3	65344247	65344338	65347858	65347941	65351857	65352073	-	TC0301321:skipping	ENSG00000151276
chr4	110613609	110613791	110622282	110622386	110631932	110632012	+	TC0400454:skipping	ENSG00000138802
chr4	144556080	144556374	144558036	144558153	144574094	144574319	+	TC0400565:skipping	ENSG00000109458
chr4	20315381	20315535	20318524	20318591	20323509	20323643	+	TC0400126:skipping	ENSG00000163138
chr4	20315381	20315535	20323509	20323643	20324153	20324260	+	TC0400126:skipping	ENSG00000163138
chr4	20318524	20318591	20320404	20320494	20323509	20323643	+	TC0400126:skipping	ENSG00000163138
chr4	25930430	25930608	25931420	25931535	25997073	25997111	+	TC0400143:skipping	ENSG00000168214
chr4	25931734	25931768	25973166	25973348	25997073	25997111	+	TC0400143:skipping	ENSG00000168214
chr4	53960660	53960763	53975539	53975646	53986796	53986889	+	TC0400226:skipping	ENSG00000145216
chr4	54004972	54005027	54013844	54014057	54019577	54019714	+	TC0400226:skipping	ENSG00000145216
chr4	83959199	83959430	83961214	83961285	83964732	83964851	-	TC0401084:skipping	ENSG00000138674
chr4	83969177	83969235	83971114	83971152	83982317	83982362	-	TC0401084:skipping	ENSG00000138674
chr4	83984636	83984686	83985378	83985470	83988981	83989154	-	TC0401084:skipping	ENSG00000138674
chr4	83997866	83997941	84001808	84001885	84003495	84003569	-	TC0401084:skipping	ENSG00000138674
chr4	84001808	84001885	84002711	84002749	84003495	84003569	-	TC0401084:skipping	ENSG00000138674
chr4	84033726	84035024	84035869	84035951	84038166	84038239	-	TC0401084:skipping	ENSG00000138674
chr4	84033726	84035024	84035869	84035951	84040254	84040400	-	TC0401084:skipping	ENSG00000138674
chr4	84033726	84035024	84038166	84038239	84040254	84040400	-	TC0401084:skipping	ENSG00000138674
chr4	84035869	84035951	84038166	84038239	84040254	84040400	-	TC0401084:skipping	ENSG00000138674
chr5	102324761	102324832	102351121	102351174	102353875	102354004	+	TC0500375:skipping	ENSG00000145730
chr5	102383393	102383446	102388737	102388937	102391788	102391841	+	TC0500375:skipping	ENSG00000145730
chr5	102388737	102388937	102391788	102391841	102392490	102393315	+	TC0500375:skipping	ENSG00000145730
chr5	115230266	115230357	115233613	115233724	115258683	115258754	+	TC0500405:skipping	ENSG00000177879
chr5	115258683	115258754	115266481	115266588	115276958	115277591	+	TC0500405:skipping	ENSG00000177879
chr5	137531522	137531666	137532058	137532276	137532810	137532946	-	TC0501319:skipping	ENSG00000112983
chr5	139824436	139824545	139832008	139832064	139842349	139842436	+	TC0500530:skipping	ENSG00000131503
chr5	139846775	139846829	139856289	139857047	139864590	139864735	+	TC0500530:skipping	ENSG00000131503
chr5	139869788	139869950	139872597	139872692	139873132	139873248	+	TC0500530:skipping	ENSG00000131503
chr5	139887953	139889565	139895131	139895307	139897107	139897158	+	TC0500530:skipping	ENSG00000131503
chr5	139887953	139889565	139895131	139895307	139897158	139897358	+	TC0500530:skipping	ENSG00000131503
chr5	140988924	140989057	140989435	140989490	140989611	140989667	-	TC0501361:skipping	ENSG00000171720
chr5	175707859	175707965	175719090	175719176	175721211	175721373	-	TC0501514:skipping	ENSG00000122203
chr5	175712231	175712357	175719090	175719176	175721211	175721373	-	TC0501514:skipping	ENSG00000122203
chr5	175715180	175715358	175719420	175719527	175721211	175721373	-	TC0501514:skipping	ENSG00000122203
chr5	175719090	175719176	175719420	175719527	175721211	175721373	-	TC0501514:skipping	ENSG00000122203
chr5	178973795	178974566	178975153	178975202	178975733	178975825	-	TC0501551:skipping	ENSG00000169045
chr5	178977752	178977930	178978876	178979014	178980499	178980642	-	TC0501551:skipping	ENSG00000169045
chr5	31550852	31551083	31556987	31557079	31561943	31562776	-	TC0500894:skipping	ENSG00000082213
chr5	80633245	80633273	80636316	80636716	80640136	80640286	+	TC0500312:skipping	ENSG00000131732
chr6	108300705	108300809	108304461	108304559	108309046	108309147	-	TC0601504:skipping	ENSG00000025796
chr6	136624096	136624308	136629860	136630006	136630993	136631170	-	TC0601629:skipping	ENSG00000029363
chr6	139283867	139283954	139289231	139289311	139292807	139292928	-	TC0601645:skipping	ENSG00000135597
chr6	147696986	147697051	147702008	147702067	147716152	147716202	+	TC0600789:skipping	ENSG00000164506
chr6	147696986	147697051	147716152	147716202	147721913	147722152	+	TC0600789:skipping	ENSG00000164506
chr6	147702008	147702067	147702166	147702213	147716152	147716202	+	TC0600789:skipping	ENSG00000164506
chr6	30763806	30764698	30765032	30765208	30765803	30765999	-	TC0601102:skipping	ENSG00000137404
chr6	32262359	32262445	32262568	32262656	32262997	32263150	-	TC0601150:skipping	ENSG00000204304
chr6	34953533	34954475	34955722	34955818	34956044	34956131	-	TC0601199:skipping	ENSG00000064995
chr6	42708521	42708620	42709964	42710010	42711134	42711262	+	TC0600389:skipping	ENSG00000024048
chr6	42749842	42749909	42751772	42751907	42752499	42752589	+	TC0600389:skipping	ENSG00000024048
chr6	8365953	8366060	8367702	8367856	8373169	8373290	-	TC0600940:skipping	ENSG00000124786
chr6	8375096	8375389	8379617	8379662	8380575	8380624	-	TC0600940:skipping	ENSG00000124786
chr6	8375096	8375389	8379617	8379662	8380671	8380715	-	TC0600940:skipping	ENSG00000124786
chr6	83938375	83938497	83940812	83940925	83942400	83942498	-	TC0601425:skipping	ENSG00000013375
chr6	83955052	83955236	83957247	83957452	83959617	83959654	-	TC0601425:skipping	ENSG00000013375
chr7	106998826	106998947	107001385	107001502	107002869	107002991	+	TC0700608:skipping	ENSG00000105865
chr7	116447508	116447919	116525903	116526105	116527052	116527134	+	TC0700631:skipping	ENSG00000004866
chr7	124290640	124290930	124298201	124298331	124319556	124319670	-	TC0701607:skipping	ENSG00000128513
chr7	129825921	129826116	129827116	129827331	129827784	129827898	-	TC0701634:skipping	ENSG00000106477
chr7	56108184	56108298	56109361	56109405	56109773	56109923	+	TC0700273:skipping	ENSG00000129103
chr7	56108184	56108298	56109361	56109405	56112021	56112076	+	TC0700273:skipping	ENSG00000129103
chr7	73302005	73302046	73304695	73304764	73306537	73306674	-	TC0701327:skipping	ENSG00000049541
chr7	73758657	73758700	73763299	73763376	73769150	73769206	+	TC0700391:skipping	ENSG00000077809
chr7	86621642	86621780	86630491	86630584	86630747	86630869	+	TC0700451:skipping	ENSG00000135164
chr7	86630747	86630869	86631506	86631583	86632186	86632302	+	TC0700451:skipping	ENSG00000135164
chr7	86660977	86661354	86661936	86662080	86662283	86663575	+	TC0700451:skipping	ENSG00000135164
chr7	91693776	91693932	91701699	91701842	91702058	91702173	-	TC0701408:skipping	ENSG00000001631
chr7	91709284	91709387	91711252	91711399	91712152	91712384	-	TC0701408:skipping	ENSG00000001631
chr7	91709284	91709387	91711252	91711399	91712677	91712715	-	TC0701408:skipping	ENSG00000001631
chr7	91711252	91711399	91712152	91712384	91712677	91712715	-	TC0701408:skipping	ENSG00000001631
chr7	91712152	91712384	91712715	91712824	91713040	91713072	-	TC0701408:skipping	ENSG00000001631
chr8	10660079	10660836	10715113	10715189	10721072	10721164	-	TC0800736:skipping	ENSG00000104637
chr8	62719713	62719745	62721863	62721991	62726163	62726237	-	TC0800969:skipping	ENSG00000198363
chr8	62756081	62756149	62757552	62757596	62759152	62759301	-	TC0800969:skipping	ENSG00000198363
chr8	99677436	99677573	99719864	99719964	99787871	99788038	-	TC0801145:skipping	ENSG00000104375
chr9	125473391	125473471	125478820	125478889	125559803	125559922	-	TC0901319:skipping	ENSG00000119522
chr9	125478820	125478889	125559803	125559922	125594687	125594730	-	TC0901319:skipping	ENSG00000119522
chr9	125559803	125559922	125571614	125571663	125594687	125594730	-	TC0901319:skipping	ENSG00000119522
chr9	127246601	127246698	127270072	127270209	127286543	127286683	-	TC0901334:skipping	ENSG00000119487
chr9	127387655	127387827	127454217	127454357	127459751	127459810	-	TC0901334:skipping	ENSG00000119487
chr9	127387655	127387827	127454217	127454357	127459751	127459810	-	TC0901334:skipping	ENSG00000217525
chr9	130590434	130590507	130592835	130592875	130593480	130593541	+	TC0900607:skipping	ENSG00000107021
chr9	133320284	133320374	133324372	133324564	133329971	133330286	+	TC0900649:skipping	ENSG00000130723
chr9	139467329	139467453	139468004	139468093	139468664	139468716	-	TC0901475:skipping	ENSG00000165802
chr9	36365931	36366124	36380464	36380613	36390094	36390213	-	TC0900910:skipping	ENSG00000137075
chr9	36365931	36366124	36380464	36380613	36390551	36390870	-	TC0900910:skipping	ENSG00000137075
chr9	36365931	36366124	36380464	36380613	36390933	36391095	-	TC0900910:skipping	ENSG00000137075
chr9	36562921	36563004	36571641	36571736	36579533	36579649	+	TC0900176:skipping	ENSG00000165304
chr9	5919044	5919159	5934871	5934960	5944016	5944095	-	TC0900770:skipping	ENSG00000183354
chr9	6476821	6476925	6482303	6482401	6483826	6483932	+	TC0900048:skipping	ENSG00000147854
chr9	80070108	80070279	80070595	80070642	80071178	80071439	+	TC0900313:skipping	ENSG00000148019
chrX	102818552	102818635	102820083	102820184	102826755	102826844	-	TC0X01121:skipping	ENSG00000123562
chrX	102820083	102820184	102826265	102826313	102826755	102826844	-	TC0X01121:skipping	ENSG00000123562
chrX	102820204	102820235	102826265	102826313	102826755	102826844	-	TC0X01121:skipping	ENSG00000123562
chrX	41297916	41298112	41299797	41299832	41301229	41301297	-	TC0X00860:skipping	ENSG00000147044
chrX	41297916	41298112	41299797	41299832	41303976	41304044	-	TC0X00860:skipping	ENSG00000147044
chrX	41299797	41299832	41301229	41301297	41303976	41304044	-	TC0X00860:skipping	ENSG00000147044
chrX	44804270	44804345	44804798	44804953	44805513	44805608	+	TC0X00168:skipping	ENSG00000147050
chrX	64660661	64660867	64661169	64661219	64661570	64661655	-	TC0X00986:skipping	ENSG00000001497
chrX	64669166	64669235	64670215	64670340	64671085	64671359	-	TC0X00986:skipping	ENSG00000001497
chrX	70420974	70421028	70421559	70421672	70427204	70427366	+	TC0X00338:skipping	ENSG00000147140

## Sheet: Predicted_inclusion_events
chr	exon1_start	exon1_end	exon2_start	exon2_end	exon3_start	exon3_end	strand	ID	ENSG54
chr10	100175288	100175467	100175565	100175732	100176962	100177011	-	TC1001209:inclusion	ENSG00000107521
chr10	100180318	100180417	100180878	100181038	100183687	100183730	-	TC1001209:inclusion	ENSG00000107521
chr10	100183730	100183838	100185019	100185161	100185382	100185519	-	TC1001209:inclusion	ENSG00000107521
chr10	105142129	105142213	105143946	105144141	105146156	105146188	-	TC1001255:inclusion	ENSG00000173915
chr10	13401063	13401362	13404009	13404071	13404841	13405047	-	TC1000774:inclusion	ENSG00000086475
chr10	13401063	13401362	13404841	13405047	13410357	13410456	-	TC1000774:inclusion	ENSG00000086475
chr10	75247243	75247318	75249296	75249381	75251446	75251494	-	TC1001079:inclusion	ENSG00000148660
chr10	75253804	75253848	75257853	75257885	75267232	75267275	-	TC1001079:inclusion	ENSG00000148660
chr10	75255085	75255111	75257853	75257885	75267232	75267275	-	TC1001079:inclusion	ENSG00000148660
chr10	75267232	75267275	75269303	75269365	75271933	75271975	-	TC1001079:inclusion	ENSG00000148660
chr10	75279025	75279097	75282018	75282083	75282956	75283010	-	TC1001079:inclusion	ENSG00000148660
chr10	75279025	75279097	75282018	75282083	75290594	75290653	-	TC1001079:inclusion	ENSG00000148660
chr10	75279025	75279097	75282956	75283010	75290594	75290653	-	TC1001079:inclusion	ENSG00000148660
chr10	81922543	81922605	81925843	81925891	81955079	81955180	-	TC1001109:inclusion	ENSG00000122359
chr10	81925843	81925891	81930677	81930759	81955079	81955180	-	TC1001109:inclusion	ENSG00000122359
chr10	99195957	99196100	99197941	99198097	99201418	99201665	+	TC1000485:inclusion	ENSG00000171307
chr10	99195957	99196100	99200104	99200283	99201418	99201665	+	TC1000485:inclusion	ENSG00000171307
chr10	99201418	99201665	99201837	99202031	99202162	99202250	+	TC1000485:inclusion	ENSG00000171307
chr11	129508734	129508833	129510668	129510820	129515503	129515588	+	TC1101005:inclusion	ENSG00000084234
chr1	113444565	113444633	113447754	113447880	113451739	113451902	+	TC0100854:inclusion	ENSG00000198799
chr11	3337772	3338371	3339549	3339695	3348781	3348876	-	TC1101087:inclusion	ENSG00000005801
chr11	3339549	3339695	3340352	3340408	3348781	3348876	-	TC1101087:inclusion	ENSG00000005801
chr11	3349383	3349509	3355423	3355706	3356844	3356891	-	TC1101087:inclusion	ENSG00000005801
chr11	3351397	3351462	3355423	3355706	3356844	3356891	-	TC1101087:inclusion	ENSG00000005801
chr11	46595726	46596016	46596451	46596501	46599186	46599283	+	TC1100313:inclusion	ENSG00000175224
chr11	46595726	46596016	46596451	46596501	46603427	46603543	+	TC1100313:inclusion	ENSG00000175224
chr11	46595726	46596016	46596451	46596501	46608171	46608226	+	TC1100313:inclusion	ENSG00000175224
chr11	46595726	46596016	46596451	46596501	46622405	46622486	+	TC1100313:inclusion	ENSG00000175224
chr11	46595726	46596016	46603427	46603543	46622405	46622486	+	TC1100313:inclusion	ENSG00000175224
chr11	46596451	46596501	46603427	46603543	46622405	46622486	+	TC1100313:inclusion	ENSG00000175224
chr11	46599186	46599283	46603427	46603543	46622405	46622486	+	TC1100313:inclusion	ENSG00000175224
chr11	46637518	46637611	46643002	46643085	46643509	46643645	+	TC1100313:inclusion	ENSG00000175224
chr11	47149791	47149927	47150408	47150460	47154643	47154761	-	TC1101343:inclusion	ENSG00000149182
chr11	47150408	47150460	47150837	47150878	47151553	47151609	-	TC1101343:inclusion	ENSG00000149182
chr11	47150408	47150460	47151553	47151609	47153142	47153225	-	TC1101343:inclusion	ENSG00000149182
chr11	47194463	47194599	47194985	47195176	47210941	47211086	+	TC1100318:inclusion	ENSG00000134574
chr11	47212715	47212799	47212884	47213061	47213397	47213539	+	TC1100318:inclusion	ENSG00000134574
chr11	47466965	47467152	47477581	47477732	47531120	47531159	-	TC1101354:inclusion	ENSG00000149187
chr11	47466965	47467152	47478989	47479060	47531120	47531159	-	TC1101354:inclusion	ENSG00000149187
chr11	47466965	47467152	47514748	47514858	47531120	47531159	-	TC1101354:inclusion	ENSG00000149187
chr11	47477581	47477732	47478989	47479060	47531120	47531159	-	TC1101354:inclusion	ENSG00000149187
chr11	47478989	47479060	47484986	47485025	47531120	47531159	-	TC1101354:inclusion	ENSG00000149187
chr1	153375450	153375476	153375928	153376051	153376661	153376822	+	TC0101115:inclusion	ENSG00000169241
chr1	153375450	153375476	153375928	153376051	153377079	153377198	+	TC0101115:inclusion	ENSG00000169241
chr1	153375450	153375476	153376661	153376822	153377079	153377198	+	TC0101115:inclusion	ENSG00000169241
chr1	153375928	153376051	153376661	153376822	153377079	153377198	+	TC0101115:inclusion	ENSG00000169241
chr1	1597680	1598148	1612275	1612692	1613748	1613814	-	TC0101778:inclusion	ENSG00000189229
chr11	62380182	62380429	62395625	62395717	62405067	62405104	+	TC1100489:inclusion	ENSG00000168003
chr11	62395625	62395717	62400835	62400927	62405067	62405104	+	TC1100489:inclusion	ENSG00000168003
chr11	62405941	62406114	62406553	62406666	62406956	62407047	+	TC1100489:inclusion	ENSG00000168003
chr11	64300546	64300674	64302035	64302194	64302410	64302440	-	TC1101520:inclusion	ENSG00000168066
chr11	65236969	65237105	65237395	65237550	65237640	65237714	+	TC1100552:inclusion	ENSG00000172977
chr1	17185040	17185440	17185545	17185714	17185887	17186038	-	TC0101929:inclusion	ENSG00000159363
chr1	17188773	17188852	17188969	17189085	17189209	17189369	-	TC0101929:inclusion	ENSG00000159363
chr1	17195336	17195382	17195468	17195578	17196102	17196257	-	TC0101929:inclusion	ENSG00000159363
chr1	191259597	191259699	191263628	191263708	191263838	191263901	-	TC0103087:inclusion	ENSG00000116750
chr1	204838980	204839069	204839710	204839813	204840240	204840285	-	TC0103179:inclusion	ENSG00000143486
chr1	204848256	204848302	204849352	204849435	204851160	204851350	-	TC0103179:inclusion	ENSG00000143486
chr12	31129170	31129327	31130226	31130413	31132139	31132184	+	TC1200230:inclusion	ENSG00000013573
chr12	47685512	47685593	47685793	47685902	47693112	47693160	-	TC1201163:inclusion	ENSG00000181929
chr12	47685793	47685902	47688476	47688649	47693112	47693160	-	TC1201163:inclusion	ENSG00000181929
chr12	47693112	47693160	47696657	47696889	47698782	47698859	-	TC1201163:inclusion	ENSG00000181929
chr12	47783737	47783863	47784498	47784601	47784796	47784935	-	TC1201167:inclusion	ENSG00000139636
chr12	47784796	47784935	47785974	47786007	47787011	47787095	-	TC1201167:inclusion	ENSG00000139636
chr12	52391995	52392172	52392826	52392897	52393151	52393257	-	TC1201256:inclusion	ENSG00000012822
chr12	54396098	54396247	54396984	54397056	54399142	54399274	+	TC1200410:inclusion	ENSG00000135441
chr12	54396343	54396768	54396984	54397056	54399142	54399274	+	TC1200410:inclusion	ENSG00000135441
chr12	55787281	55787364	55787655	55787793	55788213	55788349	-	TC1201315:inclusion	ENSG00000166888
chr12	55788213	55788349	55790093	55790160	55791179	55791281	-	TC1201315:inclusion	ENSG00000166888
chr1	27123167	27123244	27133327	27133497	27140535	27140738	+	TC0100301:inclusion	ENSG00000090273
chr1	28728957	28729038	28729622	28729672	28730902	28731089	+	TC0100324:inclusion	ENSG00000180198
chr13	113338850	113339016	113340134	113340200	113342436	113343500	+	TC1300295:inclusion	ENSG00000198176
chr1	32462598	32462663	32464359	32464471	32466687	32466791	+	TC0100357:inclusion	ENSG00000084623
chr1	32462598	32462663	32464591	32464718	32466687	32466791	+	TC0100357:inclusion	ENSG00000084623
chr1	32466915	32467004	32467323	32467396	32469115	32469207	+	TC0100357:inclusion	ENSG00000084623
chr1	39319705	39319802	39321622	39321676	39322426	39322697	+	TC0100415:inclusion	ENSG00000127603
chr1	39538469	39538621	39541183	39541337	39547829	39547955	+	TC0100415:inclusion	ENSG00000127603
chr1	39610738	39610855	39616720	39616782	39617462	39617703	+	TC0100415:inclusion	ENSG00000127603
chr1	39706874	39706991	39707806	39707874	39718057	39718268	+	TC0100415:inclusion	ENSG00000127603
chr13	98651164	98651194	98651684	98651822	98688682	98688809	+	TC1300249:inclusion	ENSG00000134882
chr13	98651164	98651194	98681689	98681768	98688682	98688809	+	TC1300249:inclusion	ENSG00000134882
chr13	98688682	98688809	98764352	98764475	98790575	98790690	+	TC1300249:inclusion	ENSG00000125245
chr13	98764352	98764475	98768277	98768324	98790575	98790690	+	TC1300249:inclusion	ENSG00000134882
chr14	22445347	22445417	22447382	22447429	22448532	22448644	-	TC1400707:inclusion	ENSG00000100461
chr14	22445347	22445417	22447382	22447429	22458048	22458169	-	TC1400707:inclusion	ENSG00000100461
chr14	22445347	22445417	22448532	22448644	22450377	22450442	-	TC1400707:inclusion	ENSG00000100461
chr14	22447382	22447429	22448532	22448644	22450377	22450442	-	TC1400707:inclusion	ENSG00000100461
chr14	34661909	34663188	34665692	34665739	34666436	34666568	+	TC1400168:inclusion	ENSG00000100890
chr1	46246555	46246630	46248989	46249198	46257855	46257956	+	TC0100504:inclusion	ENSG00000086015
chr14	72811681	72813754	72815742	72815885	72818820	72818966	-	TC1400976:inclusion	ENSG00000133961
chr14	72818820	72818966	72820542	72820826	72823571	72823775	-	TC1400976:inclusion	ENSG00000133961
chr14	72892087	72892227	72893935	72894056	72903358	72903442	-	TC1400976:inclusion	ENSG00000133961
chr14	72946398	72946529	72994089	72994193	72994952	72994978	-	TC1400976:inclusion	ENSG00000221236
chr14	76985389	76985453	76985810	76985848	76987283	76987429	-	TC1401021:inclusion	ENSG00000151445
chr14	99897917	99898011	99905177	99905348	99911373	99911440	-	TC1401124:inclusion	ENSG00000140105
chr14	99897917	99898011	99905177	99905348	99912350	99912433	-	TC1401124:inclusion	ENSG00000140105
chr14	99897917	99898011	99910226	99910334	99911373	99911440	-	TC1401124:inclusion	ENSG00000140105
chr14	99897917	99898011	99910226	99910334	99912350	99912433	-	TC1401124:inclusion	ENSG00000140105
chr14	99897917	99898011	99911373	99911440	99911601	99911636	-	TC1401124:inclusion	ENSG00000140105
chr14	99905177	99905348	99910226	99910334	99911373	99911440	-	TC1401124:inclusion	ENSG00000140105
chr14	99905177	99905348	99910226	99910334	99912350	99912433	-	TC1401124:inclusion	ENSG00000140105
chr14	99905177	99905348	99911373	99911440	99911601	99911636	-	TC1401124:inclusion	ENSG00000140105
chr14	99905177	99905348	99911373	99911440	99912350	99912433	-	TC1401124:inclusion	ENSG00000140105
chr14	99910070	99910154	99911373	99911440	99912350	99912433	-	TC1401124:inclusion	ENSG00000140105
chr14	99910226	99910334	99911373	99911440	99912350	99912433	-	TC1401124:inclusion	ENSG00000140105
chr15	38485397	38485464	38487129	38487218	38487430	38487481	+	TC1500232:inclusion	ENSG00000128928
chr15	38780554	38780691	38781296	38781416	38788515	38788606	+	TC1500239:inclusion	ENSG00000051180
chr15	38780554	38780691	38785667	38785784	38788515	38788606	+	TC1500239:inclusion	ENSG00000051180
chr15	40270986	40271050	40271556	40271588	40279386	40279451	-	TC1500872:inclusion	ENSG00000166887
chr15	41265031	41265097	41265310	41265369	41268689	41268770	+	TC1500272:inclusion	ENSG00000166946
chr15	41265310	41265369	41265644	41265723	41268689	41268770	+	TC1500272:inclusion	ENSG00000166946
chr15	41268689	41268770	41269545	41269641	41269815	41269888	+	TC1500272:inclusion	ENSG00000166946
chr15	82989706	82990071	82990208	82990320	82990419	82990583	-	TC1501202:inclusion	ENSG00000177082
chr15	82990419	82990583	82990925	82991258	82992125	82992189	-	TC1501202:inclusion	ENSG00000177082
chr15	83999652	84000022	84002772	84002825	84006623	84006688	+	TC1500593:inclusion	ENSG00000170776
chr15	83999652	84000022	84002772	84002825	84008798	84008990	+	TC1500593:inclusion	ENSG00000170776
chr15	83999652	84000022	84006623	84006688	84008798	84008990	+	TC1500593:inclusion	ENSG00000170776
chr15	84002772	84002825	84006623	84006688	84008798	84008990	+	TC1500593:inclusion	ENSG00000170776
chr16	102621	102774	107300	107374	109125	109254	-	TC1600708:inclusion	ENSG00000103148
chr16	102621	102774	109125	109254	120521	120590	-	TC1600708:inclusion	ENSG00000103148
chr16	102621	102774	109125	109254	128149	128333	-	TC1600708:inclusion	ENSG00000103148
chr16	102621	102774	120521	120590	128149	128333	-	TC1600708:inclusion	ENSG00000103148
chr16	109125	109254	113506	113544	120521	120590	-	TC1600708:inclusion	ENSG00000103148
chr16	109125	109254	114936	115072	120521	120590	-	TC1600708:inclusion	ENSG00000103148
chr16	109125	109254	120521	120590	128149	128333	-	TC1600708:inclusion	ENSG00000103148
chr16	14925863	14925996	14926459	14926547	14927091	14927234	+	TC1600201:inclusion	ENSG00000183793
chr16	1776539	1776657	1776759	1776957	1777679	1777833	+	TC1600060:inclusion	ENSG00000095906
chr16	2071597	2071800	2072438	2072506	2073697	2073818	+	TC1600072:inclusion	ENSG00000103197
chr16	4466447	4466489	4486148	4486268	4495486	4495612	+	TC1600135:inclusion	ENSG00000103415
chr16	4485860	4486029	4486148	4486268	4495486	4495612	+	TC1600135:inclusion	ENSG00000103415
chr16	624720	624798	624890	624957	625282	625341	-	TC1600715:inclusion	ENSG00000130731
chr16	624720	624798	625282	625341	625613	625775	-	TC1600715:inclusion	ENSG00000130731
chr16	624720	624798	625282	625341	626095	626291	-	TC1600715:inclusion	ENSG00000130731
chr16	624720	624798	625613	625775	626095	626291	-	TC1600715:inclusion	ENSG00000130731
chr16	625282	625341	625613	625775	626095	626291	-	TC1600715:inclusion	ENSG00000130731
chr16	82661730	82661882	82665703	82665847	82672853	82673014	-	TC1601297:inclusion	ENSG00000140943
chr17	18177205	18177327	18179598	18179714	18184082	18184294	-	TC1701090:inclusion	ENSG00000176974
chr17	21041861	21042745	21054841	21055132	21057996	21058299	-	TC1701134:inclusion	ENSG00000178307
chr17	24234252	24234375	24235369	24235459	24237001	24237091	-	TC1701183:inclusion	ENSG00000132589
chr17	24235369	24235459	24237001	24237091	24240089	24240170	-	TC1701183:inclusion	ENSG00000132589
chr17	39644767	39644900	39645238	39645348	39645713	39645833	-	TC1701421:inclusion	ENSG00000108312
chr17	41471751	41471899	41472240	41472428	41472915	41473097	-	TC1701453:inclusion	ENSG00000120071
chr17	70750507	70750587	70750739	70750842	70751123	70751246	-	TC1701689:inclusion	ENSG00000125447
chr17	70751123	70751246	70752295	70752393	70754185	70754260	-	TC1701689:inclusion	ENSG00000125447
chr17	70754388	70754472	70756516	70756684	70769224	70769272	-	TC1701689:inclusion	ENSG00000125447
chr17	70775250	70775306	70775422	70775577	70775759	70775868	-	TC1701690:inclusion	ENSG00000125457
chr17	70775759	70775868	70777023	70777124	70777790	70777921	-	TC1701690:inclusion	ENSG00000125457
chr17	73601296	73601439	73605421	73605537	73606019	73606213	+	TC1700802:inclusion	ENSG00000078687
chr17	73886361	73886484	73900190	73900341	73903984	73904061	+	TC1700810:inclusion	ENSG00000087157
chr17	73900190	73900341	73903984	73904061	73905928	73906027	+	TC1700810:inclusion	ENSG00000087157
chr17	75861635	75861798	75867158	75867304	75876209	75876353	+	TC1700825:inclusion	ENSG00000180843
chr17	77442895	77443005	77444724	77444786	77445639	77445758	+	TC1700846:inclusion	ENSG00000141552
chr17	77445639	77445758	77450410	77450710	77451088	77451459	+	TC1700846:inclusion	ENSG00000141552
chr17	7751396	7751531	7751644	7751745	7751937	7752062	+	TC1700112:inclusion	ENSG00000170004
chr17	7753186	7753381	7754471	7754634	7754890	7755016	+	TC1700112:inclusion	ENSG00000170004
chr17	78303323	78303542	78307330	78307380	78315130	78315227	+	TC1700868:inclusion	ENSG00000141556
chr17	78444712	78444797	78451816	78451896	78454570	78454643	+	TC1700868:inclusion	ENSG00000141556
chr17	78481687	78481808	78483823	78483900	78488436	78488525	+	TC1700868:inclusion	ENSG00000141556
chr17	78488436	78488525	78489011	78489124	78489214	78489301	+	TC1700868:inclusion	ENSG00000141556
chr18	54152030	54152104	54153690	54153749	54159250	54159381	+	TC1800208:inclusion	ENSG00000049759
chr18	54152030	54152104	54159250	54159381	54159890	54160009	+	TC1800208:inclusion	ENSG00000049759
chr18	54152030	54152104	54159890	54160009	54161118	54161315	+	TC1800208:inclusion	ENSG00000049759
chr18	54152030	54152104	54161118	54161315	54167749	54167826	+	TC1800208:inclusion	ENSG00000049759
chr18	58087094	58087161	58087624	58087725	58092193	58092299	+	TC1800228:inclusion	ENSG00000134444
chr19	1309393	1309463	1309587	1309699	1311135	1312031	+	TC1900039:inclusion	ENSG00000160953
chr19	15369525	15369666	15370441	15370577	15371113	15371221	-	TC1901260:inclusion	ENSG00000011243
chr19	15375286	15375366	15375469	15375526	15375821	15375853	-	TC1901260:inclusion	ENSG00000011243
chr19	18543667	18543719	18544161	18544417	18545103	18545213	+	TC1900323:inclusion	ENSG00000221983
chr19	18962703	18962958	18965457	18965549	18966175	18966295	-	TC1901313:inclusion	ENSG00000064607
chr19	18973422	18973483	18975305	18975417	18975977	18976082	-	TC1901313:inclusion	ENSG00000064607
chr19	40451736	40451906	40452189	40452235	40452324	40452442	+	TC1900436:inclusion	ENSG00000105698
chr19	40452324	40452442	40452546	40452746	40453190	40453340	+	TC1900436:inclusion	ENSG00000105698
chr19	44022968	44023039	44024093	44024162	44026322	44026394	-	TC1901477:inclusion	ENSG00000104824
chr19	46630060	46630153	46631017	46631179	46631282	46631418	-	TC1901534:inclusion	ENSG00000105341
chr19	47411140	47411244	47412672	47413037	47413624	47413653	-	TC1901546:inclusion	ENSG00000160570
chr19	52550136	52550447	52552961	52553215	52555066	52555168	+	TC1900670:inclusion	ENSG00000134815
chr19	52571522	52571615	52571970	52572044	52572155	52572261	+	TC1900670:inclusion	ENSG00000134815
chr19	54861754	54861868	54862091	54862230	54863920	54864006	+	TC1900726:inclusion	ENSG00000126453
chr19	54864093	54864184	54865285	54865557	54868767	54868984	+	TC1900726:inclusion	ENSG00000126453
chr19	687019	687078	691352	691483	697285	699328	+	TC1900016:inclusion	ENSG00000099864
chr20	33177715	33177839	33183106	33183247	33186202	33186413	-	TC2000690:inclusion	ENSG00000088298
chr20	33177715	33177839	33183106	33183247	33189344	33189463	-	TC2000690:inclusion	ENSG00000088298
chr20	33177715	33177839	33186202	33186413	33189344	33189463	-	TC2000690:inclusion	ENSG00000088298
chr20	33183106	33183247	33185569	33185619	33186202	33186413	-	TC2000690:inclusion	ENSG00000088298
chr20	33183106	33183247	33186202	33186413	33189344	33189463	-	TC2000690:inclusion	ENSG00000088298
chr20	33183106	33183247	33189344	33189463	33193837	33193942	-	TC2000690:inclusion	ENSG00000088298
chr20	33196443	33196482	33198289	33198399	33198616	33198794	-	TC2000690:inclusion	ENSG00000088298
chr20	34669532	34669635	34669707	34669817	34673827	34674352	+	TC2000236:inclusion	ENSG00000101082
chr20	34669532	34669635	34669707	34669817	34673827	34674352	+	TC2000236:inclusion	ENSG00000101084
chr20	34669532	34669635	34671418	34671547	34673827	34674352	+	TC2000236:inclusion	ENSG00000101082
chr20	34669707	34669817	34671418	34671547	34673827	34674352	+	TC2000236:inclusion	ENSG00000101082
chr20	35351472	35351503	35359164	35359351	35360580	35360696	+	TC2000242:inclusion	ENSG00000101363
chr20	35351472	35351503	35360580	35360696	35363025	35363230	+	TC2000242:inclusion	ENSG00000101363
chr20	433762	433873	437095	437304	472316	472417	-	TC2000484:inclusion	ENSG00000101266
chr20	437095	437304	456577	456693	472316	472417	-	TC2000484:inclusion	ENSG00000101266
chr2	121851545	121851695	121856254	121856370	121861168	121861274	-	TC0201865:inclusion	ENSG00000074054
chr2	121884912	121885015	121892668	121892775	121899185	121899352	-	TC0201865:inclusion	ENSG00000074054
chr21	37402562	37402616	37415987	37416149	37417153	37417198	+	TC2100118:inclusion	ENSG00000182670
chr22	16602115	16602254	16602848	16602942	16606569	16606779	-	TC2200418:inclusion	ENSG00000015475
chr22	16602115	16602254	16606569	16606779	16637147	16637178	-	TC2200418:inclusion	ENSG00000015475
chr22	16606569	16606779	16612871	16612940	16637147	16637178	-	TC2200418:inclusion	ENSG00000015475
chr2	219789330	219789431	219789618	219789798	219790636	219790773	-	TC0202331:inclusion	ENSG00000115657
chr2	219789618	219789798	219790636	219790773	219791091	219791321	-	TC0202331:inclusion	ENSG00000115657
chr2	219800888	219801019	219801400	219801448	219802501	219802564	-	TC0202331:inclusion	ENSG00000198925
chr22	28329565	28330101	28362740	28362865	28365079	28365201	+	TC2200180:inclusion	ENSG00000186575
chr22	28329565	28330101	28362740	28362865	28368191	28368274	+	TC2200180:inclusion	ENSG00000186575
chr22	28329565	28330101	28365079	28365201	28368191	28368274	+	TC2200180:inclusion	ENSG00000186575
chr22	28362740	28362865	28365079	28365201	28368191	28368274	+	TC2200180:inclusion	ENSG00000186575
chr22	28404287	28404312	28407428	28407590	28420741	28424583	+	TC2200180:inclusion	ENSG00000186575
chr22	28407428	28407590	28409009	28409053	28420741	28424583	+	TC2200180:inclusion	ENSG00000186575
chr22	28745469	28746873	28748018	28748128	28748598	28748686	+	TC2200184:inclusion	ENSG00000100330
chr2	233129370	233129484	233130838	233130972	233137201	233137305	+	TC0201185:inclusion	ENSG00000135930
chr2	233140032	233140168	233147217	233147295	233153858	233154452	+	TC0201185:inclusion	ENSG00000135930
chr2	236482121	236482289	236504148	236504306	236541845	236542006	+	TC0201211:inclusion	ENSG00000157985
chr2	241903443	241903698	241905587	241905682	241912304	241912329	+	TC0201245:inclusion	ENSG00000168385
chr2	241903999	241904070	241904510	241904628	241905587	241905682	+	TC0201245:inclusion	ENSG00000168385
chr2	24869837	24869874	24870225	24870338	24876048	24876217	+	TC0200099:inclusion	ENSG00000138092
chr22	49157367	49157445	49174329	49174406	49179188	49179430	+	TC2200382:inclusion	ENSG00000100239
chr22	49174329	49174406	49177162	49177310	49179188	49179430	+	TC2200382:inclusion	ENSG00000100239
chr22	49221662	49221747	49222283	49222363	49222801	49222898	+	TC2200382:inclusion	ENSG00000100239
chr2	33393715	33393840	33421409	33421534	33425938	33426081	+	TC0200169:inclusion	ENSG00000049323
chr2	74007528	74007687	74013233	74013318	74027354	74027523	+	TC0200350:inclusion	ENSG00000114956
chr2	74007528	74007687	74019545	74019657	74027354	74027523	+	TC0200350:inclusion	ENSG00000114956
chr3	12422381	12422580	12433203	12433653	12450397	12450840	+	TC0300061:inclusion	ENSG00000132170
chr3	47008334	47008440	47008969	47009049	47010431	47010514	+	TC0300241:inclusion	ENSG00000160796
chr3	47022827	47022943	47023560	47023649	47023735	47023844	+	TC0300241:inclusion	ENSG00000160796
chr3	49290593	49290888	49291251	49291339	49293181	49293284	-	TC0301204:inclusion	ENSG00000114316
chr3	49323057	49323174	49323951	49324091	49337139	49337200	-	TC0301204:inclusion	ENSG00000114316
chr3	49340123	49340253	49347906	49348033	49352361	49352483	-	TC0301204:inclusion	ENSG00000114316
chr4	154004208	154004316	154011355	154011450	154013054	154013166	+	TC0400607:inclusion	ENSG00000164144
chr4	83564806	83565060	83565740	83565844	83566214	83566306	-	TC0401080:inclusion	ENSG00000152795
chr5	132129000	132129120	132137514	132137803	132140699	132140811	-	TC0501276:inclusion	ENSG00000164402
chr5	141294243	141294335	141296947	141297106	141298270	141298509	+	TC0500563:inclusion	ENSG00000081791
chr5	141328854	141328916	141330453	141330626	141333332	141333491	+	TC0500564:inclusion	ENSG00000013561
chr5	141333332	141333491	141334553	141334704	141338052	141338579	+	TC0500564:inclusion	ENSG00000013561
chr5	141333332	141333491	141334553	141334704	141339872	141340060	+	TC0500564:inclusion	ENSG00000013561
chr5	141333332	141333491	141338052	141338579	141339872	141340060	+	TC0500564:inclusion	ENSG00000013561
chr5	141334553	141334704	141338052	141338579	141339872	141340060	+	TC0500564:inclusion	ENSG00000013561
chr6	17872365	17873156	17879324	17879428	17880118	17880269	-	TC0600978:inclusion	ENSG00000137177
chr6	26646681	26646708	26648108	26648233	26653334	26654169	+	TC0600165:inclusion	ENSG00000182952
chr6	44295371	44295497	44297301	44297400	44302978	44303057	+	TC0600423:inclusion	ENSG00000112759
chr6	44295371	44295497	44301776	44301882	44302978	44303057	+	TC0600423:inclusion	ENSG00000112759
chr6	44299329	44299356	44301776	44301882	44302978	44303057	+	TC0600423:inclusion	ENSG00000112759
chr6	44299329	44299356	44302978	44303057	44305105	44305186	+	TC0600423:inclusion	ENSG00000112759
chr6	44299538	44299670	44301776	44301882	44302978	44303057	+	TC0600423:inclusion	ENSG00000112759
chr6	91282123	91283121	91284887	91285002	91285698	91285759	-	TC0601460:inclusion	ENSG00000135341
chr7	150679443	150679501	150680112	150680212	150680831	150680901	+	TC0700893:inclusion	ENSG00000013374
chr7	150696754	150696906	150702116	150702220	150703867	150703962	+	TC0700893:inclusion	ENSG00000013374
chr7	158235101	158235175	158238233	158238295	158244938	158245033	-	TC0701806:inclusion	ENSG00000117868
chr7	2240454	2241725	2244176	2245098	2245579	2245691	-	TC0700956:inclusion	ENSG00000122687
chr7	2240454	2241725	2244176	2245098	2245691	2245837	-	TC0700956:inclusion	ENSG00000122687
chr7	44805371	44805401	44805516	44805604	44807411	44807542	+	TC0700225:inclusion	ENSG00000196262
chr7	504489	504737	506594	506662	507279	507405	-	TC0700940:inclusion	ENSG00000197461
chr7	6380719	6380926	6382015	6382072	6393368	6393439	+	TC0700054:inclusion	ENSG00000136238
chr7	6398080	6398197	6404818	6404874	6406282	6406344	+	TC0700054:inclusion	ENSG00000136238
chr7	72739084	72739166	72739265	72739361	72744862	72744912	+	TC0700380:inclusion	ENSG00000071462
chr7	72739265	72739361	72743182	72743278	72744862	72744912	+	TC0700380:inclusion	ENSG00000071462
chr8	131161330	131161399	131173401	131173571	131193522	131193750	-	TC0801253:inclusion	ENSG00000153317
chr8	131439445	131439571	131443098	131443199	131483313	131483398	-	TC0801253:inclusion	ENSG00000153317
chr8	141969824	141970050	142027947	142028004	142080406	142080514	-	TC0801284:inclusion	ENSG00000169398
chr8	141969824	141970050	142063359	142063436	142080406	142080514	-	TC0801284:inclusion	ENSG00000169398
chr9	130306831	130307004	130309316	130309440	130310976	130311197	+	TC0900600:inclusion	ENSG00000119392
chr9	133368152	133368281	133369397	133369548	133371322	133371428	+	TC0900652:inclusion	ENSG00000130714
chr9	133368152	133368281	133369397	133369548	133371611	133371661	+	TC0900652:inclusion	ENSG00000130714
chr9	133368152	133368281	133371322	133371428	133371611	133371661	+	TC0900652:inclusion	ENSG00000130714
chr9	133369397	133369548	133371322	133371428	133371611	133371661	+	TC0900652:inclusion	ENSG00000130714
chr9	133372576	133372722	133374119	133374230	133374951	133375016	+	TC0900652:inclusion	ENSG00000130714
chr9	133467269	133467357	133469169	133469261	133487004	133487206	-	TC0901396:inclusion	ENSG00000107263
chr9	133467269	133467357	133470139	133470396	133484259	133484414	-	TC0901396:inclusion	ENSG00000107263
chr9	133467269	133467357	133484259	133484414	133487004	133487206	-	TC0901396:inclusion	ENSG00000107263
chr9	138864286	138864410	138864779	138864833	138865028	138865169	+	TC0900705:inclusion	ENSG00000054148
chr9	139633286	139633322	139725240	139725303	139730899	139731455	+	TC0900732:inclusion	ENSG00000181090
chr9	139633286	139633322	139725240	139725303	139730899	139731455	+	TC0900732:inclusion	ENSG00000217501
chrX	152373046	152373160	152373529	152373705	152374194	152374300	-	TC0X01366:inclusion	ENSG00000213397
chrX	153293483	153293537	153293617	153293745	153294738	153294783	+	TC0X00701:inclusion	ENSG00000102125
chrX	153295013	153295098	153295632	153295721	153301076	153301156	+	TC0X00701:inclusion	ENSG00000102125
chrX	153301076	153301156	153301238	153301279	153301565	153301627	+	TC0X00701:inclusion	ENSG00000102125
chrX	15754933	15755416	15768541	15768635	15773423	15773560	-	TC0X00787:inclusion	ENSG00000182287
chrX	40408503	40408685	40410916	40411047	40416057	40416168	-	TC0X00856:inclusion	ENSG00000180182
chrX	48821248	48821353	48822246	48822350	48822440	48822514	-	TC0X00912:inclusion	ENSG00000196998
chrX	51653491	51653591	51654112	51654185	51654889	51655596	+	TC0X00243:inclusion	ENSG00000179222
chrX	51654112	51654185	51654463	51654630	51654889	51655596	+	TC0X00243:inclusion	ENSG00000179222
